# Supplementary material for: Fecal Microbiota and Hair Glucocorticoid Concentration Show Associations with Growth during Early Life in a Pig Model
Source: Nutrients. 2022 Nov 3;14(21):4639. doi: 10.3390/nu14214639 (PMC9655727; doi:10.3390/nu14214639)
Supplement: Supplementary file 1 [file nutrients-14-04639-s001.zip]

Archive with 1 entries (1 files):
- nutrients-1983624-Supplementary.pdf
